# Supplementary material for: Cholesterol Is a Regulator of CAV1 Localization and Cell Migration in Oral Squamous Cell Carcinoma
Source: Int J Mol Sci. 2023 Mar 23;24(7):6035. doi: 10.3390/ijms24076035 (PMC10093846; doi:10.3390/ijms24076035)
Supplement: Supplementary file 1 [file ijms-24-06035-s001.zip]

Archive with 1 entries (1 files):
- ijms-2289811-supplementary.pdf
